# Supplementary material for: Characterization of Influenza Virus Pseudotyped with Ebolavirus Glycoprotein
Source: J Virol. 2018 Jan 30;92(4):e00941-17. doi: 10.1128/JVI.00941-17 (PMC5790926; doi:10.1128/JVI.00941-17)
Supplement: Supplemental material [file JVI.00941-17_zjv004183311sd1.xlsx]

## Sheet: Fig.S1
Supplementary Table S1. 228 small molecules that have inhibited E-S-FLU in this study.
No.	228 inhibitors are ranked by their IC50 (concentration at 50% inhibition) for E-S-FLU.
	Drugs which were tested and inhibited Ebolavirus in Johansen et al., 2015 (1)
	Drugs which were tested but did not inhibit Ebolavirus in Johansen et al., 2015 (1)
Drug name*	46 drugs that have inhibited hERG receptor. (2-4)
Plate No.	Most of the inhibitors listed here come from the small molecule library LOPAC1280 (Sigma). Plate No. refers to the plate position of the molecule in the LOPAC1280 library.
	Inhibitors that have no "plate No." assigned are the additional molecules tested in this study chosen from the published literature, e.g. No.1 Toremifene (5).
Highest conc tested	All inhibitors were titrated in the virus inhibitory assay, starting from 100~500μM. For "Highest conc tested"<100μM, the drugs are toxic above the stated concentration.
IC50-E/H5	Concentration at which 50% of the infection was inhibited (E-S-FLU/H5-S-FLU).
Effect	Most inhibitors reduced the number of cells infected ("reduced"). A few drugs reduced the expression of reporter eGFP gene ("dimmer") but not the number of cells infected.
Group & Description	Pharmacological groups the drugs belong to and the description of their known mechanism in the current literature (source: supplier Sigma)
No.	Plate No.	Sigma Cat. Number	Name	Highest conc tested (μM)	IC50 (μM)-E	IC50-H5 (μM)	Effect	Group	Description
1		T7204	Toremifene	100	0.150667	NA	reduced	Estrogen	Selective estrogen receptor modulator (SERM)
2	01-D5	A1784	Aminopterin	100	0.2	0.2	dimmer	Antibiotic	Dihydrofolate reductase inhibitor
3	14-B11	PZ0116	PD-166285 hydrate	5	0.2	NA	reduced	Kinase	PD-166285 hydrate is a broad spectrum protein tyrosine kinase inhibitor; Src and FGFR kinase inhibitor
4	16-A4	T9262	Tamoxifen citrate*	50	0.2	NA	reduced	Estrogen	Anti-estrogen; relatively selective protein kinase C inhibitor
5	12-G4	O3125	Ouabain*	1.5	0.28	0.3	reduced	Ion Pump	Blocks movement of the H5 and H6 transmembrane domains of Na+-K+ ATPases
6		C6272	Clomiphene*	25	0.35	NA	reduced	Estrogen	Selective estrogen receptor modulator (SERM)
7	14-B2	R1402	Raloxifene HCl	50	0.4	33.8	reduced	Estrogen	Estrogen receptor modulator; anti-estrogenic drug
8	13-C4	PZ0113	PD173952	6.25	0.6	NA	reduced	Kinase	PD173952 is a Src family kinase inhibitor.
9	15-A9	B9311	BIX 01294 trihydrochloride hydrate	25	1	NA	reduced	Gene regulation	Selective histone methyl transferase inhibitor.
10		T5200	Triparanol	6	1.13	NA	reduced	Biochemistry	Triparanol has been used to inhibit cholesterol biosynthesis in lipid rafts. Triparanol has also been used as a 3β-hydroxysterol-Δ24-reductase inhibitor to study its effect on delayed-rectifier potassium current (Iks) channels.
11	02-C11	SML0113	Brequinar sodium salt hydrate	100	1.3	1.4	dimmer	Gene regulation	inhibits DHODH in de novo pyrimidine biosynthesis.
12	10-C9	M5441	Mibefradil dihydrochloride*	25	1.3	NA	reduced	Calcium	T-type Ca2+ channel blocker
13		T2695	Tetrandrine	25	1.63	NA	reduced	Calcium	Tetrandrine blocks voltage-dependent Ca2+ and Ca(+)-activated K+ channels.
14	11-G7	N3510	Niclosamide	25	1.69	3.17	reduced	Antibiotic	Protonophoric anthelmintic; uncouples oxidative phosphorylation
15	10-D3	L119	L-703,606 oxalate salt hydrate	25	1.7	NA	reduced	Tachykinin	Potent and selective non-peptide NK-1 tachykinin receptor antagonist
16	09-B11	N0287	NNC 55-0396	12.5	1.8	NA	reduced	Calcium	Selective T-type calcium channel inhibitor
17	07-B5	T5648	Tamoxifen	50	1.8	NA	reduced	Estrogen	Protein kinase C inhibitor. Induces apoptosis in human malignant glioma cell lines. Tamoxifen and its metabolite 4-hydroxytamoxifen are selective estrogen response modifiers (SERMs) that act as estrogen antagonists in mammary gland. Blocks estradiol-stimulated VEGF production in breast tumor cells.
18	02-E3	A8423	Amiodarone hydrochloride*	12.5	2.04	NA	reduced	Calcium	L-type Calcium trannel inhibitor (inhibits 1,4-dihydropyridine binding); coronoary vasodilator; alpha and beta adrenoceptor agonist;
19	04-D3	C3930	Calmidazolium chloride	6.25	2.3	3.9	dimmer	Intracellular Calcium	Potent inhibitor of calmodulin activation of phosphodiesterase; strongly inhibits calmodulin-dependent Ca2+-ATPase
20	03-D6	G6423	Gemcitabine hydrohloride	100	2.5	1.9	dimmer	Antitumour	Antineoplastic agent and antimetabolite
21		U3633	U18666A	100	2.56	49.5	reduced	Biochemistry	U 18666A has been used in fibroblast controls to study the mechanism of increase in autophagy in Niemann-Pick Disease Type C (NPC) cells.
22	03-G3	B5016	Bepridil*	25	2.68	NA	reduced	Calcium	Non-selective Ca2+ channel blocker which stimulates the binding of 1,4-dihydropyridine-based drugs to Ca2+ channels; anti-anginal
23	13-A11	Q3251	Quinacrine dihydrochloride	25	2.91	NA	reduced	Antimalarial	Monoamine oxidase (MAO) inhibitor; antimalarial
24	02-B6	P9623	Paroxetine HCl hemihydrate	50	3	NA	reduced	Antidepressat	Selective serotonin reuptake inhibitor; antidipressant
25	07-F2	E3380	Ellipticine	12.5	3.3	NA	reduced	Cell Cycle	Cytochrome P450 (CYP1A1)and DNA topoisomerase II inhibitor
26	16-B4	T9652	Terfenadine*	25	3.37	NA	reduced	Histamine	Non-sedating H1 histamine receptor antagonist
27	04-B11	C8903	Clemastine fumarate salt*	100	3.4	58.4	reduced	Histamine	H1 Histamine receptor antagonist
28	11-A5	M149	Methiothepin	25	3.4	NA	reduced	Serotonin	5-HT1 Serotonin receptor antagonist; blocks serotonin autoreceptors
29	01-E4	PZ0192	Bosutinib	25	3.53	NA	reduced	Kinase	dual Src/Abl tyrosine kinase inhibitor with potent antiproliferative activity
30	12-C7	P1061	SKF525A HCl	100	3.6	NA	reduced	Microsomal drug metabolism	Inhibitor of microsomal drug metabolism
31	13-H5	P9178	Prochlorperazine dimaleate*	25	3.7	NA	reduced	Dopamine	Antipsychotic agent; used in the treatment of spastic gastrointestinal disorders
32	10-A11	M6690	MDL 28170	200	3.81	NA	reduced	Cell cycle	Cell permeable calpain I and II inhibitor
33	09-G3	I7379	Imipramine HCl*	100	3.82	NA	reduced	Serotonin	Tricyclic antidepressant; blocks reuptake of serotonin and norepinephrine
34	09-B8	U6881	U-73343	50	3.9	NA	reduced	G-protein	Inactive analog of U73122 (Rack 16, Well D06)
35		SML0445	Clemastine*	50	4.3	50	reduced	Histamine	H1 Histamine receptor antagonist
36	16-D3	T8516	Trifluoperazine dihydrochloride*	50	4.4	NA	reduced	Dopamine	Calmodulin antagonist; dopamine receptor antagonist; antipsychotic; sedative
37	10-G11	G5793	GR 127935 HCl hydrate	25	4.5	NA	reduced	Serotonin	Selective 5-HT1B/1D serotonin receptor antagonist
38	14-F5	SML0597	Daurisoline	50	5.1	NA	reduced	Ion channel	Daurisoline is antiarrythmic, anti-inflammatory, neuron-protective; and blocks hERG channels.
39		SML0860	Arbidol	125	5.17	NA	reduced	Fusion inhibitor	Arbidol is a broad-spectrum antiviral. It inhibits fusion between the viral capsid and the cell membrane of the target cell, thus preventing viral entry.
40	05-E2	E9531	Ebastine*	12.5	5.33	NA	reduced	Histamine	Nonsedating histamine H1 receptor antagonist without cardiac side effect at 5X effective dose
41	11-B3	M9651	Maprotiline HCl*	100	5.4	NA	reduced	Adrenoceptor	Selective norepinephrine reuptake inhibitor
42	04-F7	C6628	Chloroquine diphosphate*	200	5.44	67	reduced	Antimalarial	Antimalarial; anti-amoebic; anti-inflammatory; binds strongly to dsDNA
43	16-H5	PZ0115	CP-31398 dihydrochloride hydrate	50	5.5	NA	reduced	Apoptosis	CP-31398 dihyrochloride hydrate is a p53 stabilizer; apoptosis inducer
44	16-F3	T9025	Thioridazine hydrochloride*	50	6	NA	reduced	Calcium	Dopamine receptor antagonist; Ca2+ channel antagonist; antipsychotic
45	07-E6	F4303	Fiduxosin hydrochloride	50	6.25	NA	reduced	Adrenoceptor	alpha1-Adrenoceptor antagonist
46	14-B3	R5648	Rottlerin	50	6.25	NA	reduced	Kinase	PKC and CaM kinase III inhibitor
47	02-A10	PZ0007	Azithromycin	100	6.7	NA	reduced	Antibiotic	macrolide antibiotic, azalide subclass. It binds 50S subunit of the 70S bacterial ribosomes and inhibits RNA-dependent protein synthesis in bacterial cells
48	03-B7	PZ0171	CP-100356 monohydrochloride	50	6.8	20	reduced	Signalling	specific inhibitor of MDR1 (P-Gp), the protypical ABC transporter. It also inhibits prazosin transport in human breast cancer resistant protein-transfected MDCKII cells
49	08-C9	B8312	BNTX maleate salt hydrate	12.5	6.9	NA	reduced	Opioid	BNTX is a selective d1 non peptide opioid receptor antagonist. BNTX is used as a tool for the study of various function of opioid receptors including alcohol and drug dependence
50	15-C7	T2896	Triflupromazine hydrochloride	25	7.1	NA	reduced	Dopamine	D2 dopamine receptor antagonist; phenothiazine antipsychotic
51	07-D9	F100	Fluspirilene*	25	7.4	NA	reduced	Dopamine	Dopamine receptor antagonist; antipsychotic
52	11-G11	S6319	Sertraline HCl	25	7.4	NA	reduced	Serotonin	Selective serotonin reuptake inhibitor; antidepressant
53	12-G7	P1793	Pimozide*	25	7.5	NA	reduced	Calcium	Ca2+ channel antagonist; antipsychotic; D2 dopamine receptor antagonist
54	02-H5	A9809	Amsacrine hydrochloride	25	7.68	6.76	reduced	DNA topo	DNA topoisomerase II inhibitor
55	12-A6	O111	(±)-Octoclothepin maleate	50	7.7	NA	reduced	Dopamine	D2 Dopamine receptor antagonist; serotonin receptor antagonist
56	07-E9	F114	cis(Z)-Flupenthixol dihydrochloride	50	7.8	NA	reduced	Dopamine	Dopamine receptor antagonist; antipsychotic
57		190080 (Merck)	AY9944	50	7.81	NA	reduced	Cholesterol	Cholesterol synthesis inhibitor; inhibits both 7-dehydrocholesterol Δ7-reductase and Δ8,7-sterol isomerase.
58	12-E11	P6402	Perphenazine*	50	8.18	NA	reduced	Dopamine	D2 dopamine receptor antagonist; sigma receptor agonist; phenothiazine antipsychotic
59	10-A7	M3668	Metergoline	50	8.2	NA	reduced	Serotonin	5-HT1/5-HT2 Serotonin receptor antagonist; analgesic; antipyretic
60	05-D6	D0670	Dihydroouabain	25	8.3	5.7	dimmer	Ion channel	Sodium-potassium pump inhibitor
61	02-E10	A255	A-77636 hydrochloride	25	8.6	15.6	reduced	Dopamine	Potent, orally active D1 dopamine receptor agonist
62	09-E5	I119	Indatraline HCl	25	9.1	NA	reduced	Dopamine	Potent inhibitor of dopamine, norepinephrine and serotonin reuptake
63	08-E9	H127	Hexahydro-sila-difenidol hydrochloride, p-fluoro analog	100	9.3	65	reduced	Neurotransmission	High affinity muscarinic acetylcholine receptor antagonist, but displays altered selectivity (M3 > M1 > M2)
64	11-A6	SML0221	Piperlongumine	12.5	9.5	NA	reduced	Apoptosis	Piperlongumine selectively kills cancer cells regardless of p53 status without harming normal cells. It binds to and inihbits proteins known to regulate oxidative stress
65	03-D5	B8262	Benztropine mesylate	100	9.6	NA	reduced	Neurotransmission	Muscarinic acetylcholine receptor antagonist
66	07-D5	PZ0012	Sunitinib malate	25	9.7	NA	reduced	Kinase, antitumour	Sunitinib malate is a receptor tyrosine kinase inhibitor, which targets VEGF-R1, VEGF-R2, VEGF-R3, PDGF-Ra, PDGF-Rß, KIT, FLT3, CSF-1R, and RET. Sunitinib malate is an anticancer drug.
67		SML0847	Benztropine	100	9.76	NA	reduced	Neurotransmission	Muscarinic acetylcholine receptor antagonist
68	15-D7	T3146	Trimipramine maleate	100	10.1	NA	reduced	Serotonin	Serotonin reuptake inhibitor that also blocks norepinephrine reuptake; antidepressant.
69	08-D9	M7320	N-methylhistaprodifen dioxalate salt	100	10.3	NA	reduced	Histamine	H1 histamine receptor agonist.
70	12-E7	L9793	LP44	100	10.4	70	reduced	Serotonin	A high affinity 5-HT7 receptor agonist.
71		PHR1131	(±)-Verapamil hydrochloride*	100	10.57	NA	reduced	Calcium	α1-adrenoceptor antagonist; L-type calcium channel blocker. Blocks L-type Ca2+ channels in smooth and cardiac muscle
72	15-G11	A7606	Aprindine hydrochloride	100	10.6	NA	reduced	Ion channel	Class Ib antiarrhythmic and hERG channel blocker
73	13-D8	G9048	GANT61	100	11	NA	reduced	Gene regulation	GANT61 blocks hedgehog pathway signaling by inhibiting the transcripional activity of G
74	05-B3	C106	CGS-12066A maleate	50	11.8	NA	reduced	Serotonin	5-HT1B Serotonin receptor agonist
75	03-A11	C1671	Chlorprothixene hydrochloride	50	12.6	NA	reduced	Dopamine	D2 dopamine receptor antagonist; blocks a subset of GABA-A receptors in rat cortex that is also blocked by clozapine
76	11-G9	N7261	Nortriptyline HCl*	50	12.6	NA	reduced	Antidepressant	Tricyclic antidepressant
77	05-C8	C3993	Carvedilol*	50	12.7	NA	reduced	Adrenoceptor	Antihypersensive; cardioprotective, selective to alpha1/beta
78	07-H11	SML0634	CID2858522	50	12.7	NA	reduced	Kinase	CID2858522 specifically inhibits NF-kB activation downstream of protein kinsase C (PKC).
79	11-H4	E5406	Ethopropazine HCl	100	12.7	NA	reduced	Neurotransmission	Butyrylcholinesterase inhibitor; antiparkinsonian
80	15-E10	B9685	BAY 61-3606 hydrochloride hydrate	200	12.8	NA	reduced	Kinase	Spleen tyrosine kinase (Syk) inhibitor; anti-inflammatory
81	15-C8	K4144	KB-R7493	100	12.8	NA	reduced	Calcium	KB-R7943 inhibits the reversed Na(+)/Ca(2+) exchanger, NCX. In cardiomyocytes
82	13-D11	L3169	LP12 HCl hydrate	50	13.3	NA	reduced	Serotonin	5-HT7 receptor agonist displaying selectivity over D2, 5-HT1A and 5-HT2A receptors
83	08-G11	I2279	IMID-4F hydrochloride	100	13.4	NA	reduced	Ion channel	Imidazoline-based K(ATP) channel blocker
84	07-H6	F4765	Fluphenazine dihydrochloride	50	13.6	NA	reduced	Dopamine	Dopamine receptor antagonist; antipsychotic
85	13-B5	P8813	Protriptyline HCl	100	13.8	NA	reduced	Adrenoceptor	Norepinephrine reuptake blocker
86	04-G8	C7291	Clomipramine hydrochloride*	50	13.9	NA	reduced	Serotonin	Serotonin reuptake inhibitor; antidepressant
87		A3487	Clarithromycin*	100	14.03	NA	reduced	Antibiotic	Clarithromycin is a macrolide antibiotic that interferes with bacterial protein synthesis.
88	13-F7	B5063	BMS-193885	50	14.7	NA	reduced	Neurotransmission	BMS-193885 is a potent, selective Y1 antagonist that is active in both acute and chronic animal models of food intake
89	07-E8	F8257	Flunarizine dihydrochloride*	25	15	NA	reduced	Ion channel	Ca2+/Na+ channel blocker; vasodilator
90	13-A2	P6656	Promazine HCl	200	15	NA	reduced	Dopamine	D2 dopamine receptor antagonist; phenothiazine antipsychotic
91	13-D3	P7780	Propionyl promazine HCl	100	15.3	NA	reduced	Dopamine	D2 dopamine receptor antagonist; phenothiazine antipsychotic
92	06-E7	D052	GBR-12909 dihydrochloride	25	15.7	NA	reduced	Dopamine	Selective dopamine reuptake inhibitor
93	12-A5	O3752	Orphenadrine HCl*	100	16.2	NA	reduced	Neurotransmission	Muscarinic acetylcholine receptor antagonist; H1 histamine receptor antagonist
94	14-E4	R103	Ritanserin	50	16.2	NA	reduced	Serotonin	Potent 5-HT2 serotonin receptor antagonist which passes the blood-brain barrier
95	11-G8	A6605	AMN082	25	16.5	NA	reduced	Neurotransmission	Selective allosteric mGluR7 receptor agonist.
96	02-C5	A9561	5-(N,N-hexamethylene) amiloride	50	16.7	NA	reduced	Ion channel	Na+/H+ antiport inhibitor
97	09-G9	L4762	Loperamide HCl	100	16.8	NA	reduced	Calcium	Meperidine congener which binds to opioid receptors; Ca2+ channel antagonist
98	15-B2	S8688	SR 59230A oxalate	100	16.8	NA	reduced	Adrenoceptor	beta3-Adrenoceptor antagonist
99	09-H10	L8539	L-687,384 HCl	100	17	NA	reduced	Opioid	Putative sigma-1 receptor agonist
100	03-A5	B7651	Brefeldin A from Penicillium brefeldianum	50	17.2	NA	reduced	Cytoskeleton and ECM	Fungal metabolite that disrupts the structure and function of the Golgi apparatus
101	04-A10	C8138	Chlorpromazine hydrochloride*	50	17.3	NA	reduced	Dopamine	Dopamine receptor antagonist; anti-emetic; antipsychotic
102	04-A7	C6022	Cyproheptadine hydrochloride	100	17.4	NA	reduced	Serotonin	5-HT2 serotonin receptor antagonist
103	13-B10	SML0678	Pyridostatin trifluoroacetate slt	200	17.4	58.8	dimmer	Gene regulation	Pyridostatin stabilizes G-quadruplexes, targeting the proto-oncogene SRC and telomeric G-quadruplexes, inducing DNA damage and cell-cycle arrest. MW given as free base.
104	06-E9	D5676	N-Desmethylclozapine	100	17.5	NA	reduced	Neurotransmission	Major metabolite of clozapine; potent 5-HT2 serotonin receptor antagonist and a ligand for the cloned 5-HT6 and 5-HT7 serotonin receptors. Also an allosteric potentiator of M1 muscarinic receptors.
105	07-H5	F1553	S-(+)-Fluoxetine hydrochloride*	50	17.5	NA	reduced	Serotonin	Selective serotonin reuptake inhibitor
106	01-E6	A3085	5-(N-Ethyl-N-isopropyl) amiloride (EIPA)	100	17.8	NA	reduced	Ion channel	Selective blocker of Na+/H+ antiport
107	02-E9	O5889	Opipramol dihydrochloride	100	18.3	NA	reduced	Antidepressant	Sigma1, sigma2 receptor agonist; antagonist at D2, 5HT2, and H1 receptors; atypical antidepressant, antipsychotic and axiolytic
108	12-D10	P4670	Propafenone HCl*	100	18.4	NA	reduced	Ion channel	Blocks hKv1.5 and ATP-sensitive K+ channels; beta-adrenoceptor antagonist
109	02-D7	A129	Amoxapine	100	18.6	NA	reduced	Antidepressant	Tricyclinc antidepressant; inhibits neuronal uptake of norepinephrine
110	02-D3	A8404	Amitriptyline hydrochloride*	100	18.8	NA	reduced	Antidepressant	Tricyclic antidepressant
111	10-A5	SML0667	PF-429242 dihydrochloride	100	19.1	NA	reduced	Gene regulation	PF-429242 is a potent inhibitor of S1P (cellular proprotein convertase sterol regulatory element-binding protein (SREBP) site 1 protease).
112	16-E6	S5317	SKF 95282 dimaleate	100	19.2	NA	reduced	Histamine	H2 Histamine receptor antagonist.
113	05-D9	D3900	Desipramine hydrochloride	100	19.4	NA	reduced	Antidepressant	Antidepressant
114	11-A8	PZ0111	PD-407824	50	19.6	NA	reduced	Kinase	PD-407824 is a Wee1/Chk1 inhibitor
115	13-E3	P7791	Prazosin HCl*	50	19.8	NA	reduced	Adrenoceptor	Peripheral alpha1 adrenoceptor antagonist
116	04-G4	C4542	Cyclobenzaprine hydrochloride	100	20.3	NA	reduced	Serotonin	5-HT2 serotonin receptor antagonist
117	03-E10	C1172	ML-9	100	20.6	NA	reduced	Kinase	Myosin light chain kinase (MLCK) inhibitor
118	02-C7	PZ0178	PHA 767491 hydrochloride	25	21.3	15.7	reduced	kinase	selective ATP-competitive dual inhibitor cdc7/cdk9
119	09-A2	I2764	ML-7	50	21.6	NA	reduced	Kinase	Selective myosin light chain kinase (MLCK) inhibitor
120	07-A5	E101	S-(-)-Eticlopride hyrrochloride	100	21.6	NA	reduced	Dopamine	Potent and selective D2 dopamine receptor antagonist
121	08-F11	G0419	GR55562 dihydrobromide	100	21.8	NA	reduced	Serotonin	Selective 5-HT1B/1D serotonin receptor antagonist.
122	16-C8	V1377	Vinblastine sulfate salt	50	22	NA	reduced	Microtubule	Inhibitor of microtubule assembly
123	10-E2	B175	BW723C86	100	22.4	NA	reduced	Serotonin	5-HT2B serotonin receptor agonist.
124	12-B10	P4651	Promethazine HCl	100	22.8	NA	reduced	Histamine	H1 Histamine receptor antagonist; anticholinergic
125	02-E7	A138	Aminobenztropine	100	23	NA	reduced	Neurotransmission	high affinity muscarinic acetylcholine receptor ligand
126	13-A4	PZ0112	PD-184161	100	23	NA	reduced	Kinase	PD-184161 is a MEK inhibitor
127	02-F11	T6951	TBB2	25	23.2	NA	reduced	Kinase	Cell-permeable casein kinase 2 (CK2) inhibitor
128	16-G9	A7111	Acepromazine maleate	100	24.6	NA	reduced	Neurotransmission	Acepromazine is a phenothiazine antipsychotic comonly used as a veterinary drug (horses, dogs and cats).
129	10-B11	M6760	Myricetin	50	25.3	NA	reduced	Kinase	Casein Kinase II inhibitor
130	06-D6	D027	R(-)-Propyl norapomorphine hydrochloride	50	25.6	NA	reduced	Dopamine	Highly potent and selective D2 dopamine receptor agonist
131	04-D7	C6305	Clozapine*	100	26.1	NA	reduced	Dopamine	Atypical neuroleptic agent which display greater affinity for the d4 dopamine receptors over D2 or D3
132	01-F5	A1895	Aurintricarboxylic acid	100	26.6	NA	reduced	DNA topo	DNA topoisomerase II inhibitor
133	01-H6	D033	(+)-Butaclamol hydrochloride	100	27	NA	reduced	Dopamine	Dopamine receptor antagonist
134	05-B9	D3768	Dequalinium chloride hydrate	100	27.3	12.1	dimmer	Ion channel	Selective blocker of apamin-sensitive K+ channels
135	03-C8	B168	(±)-Butaclamol hydrochloride	100	27.4	NA	reduced	Dopamine	Dopamine receptor antagonist; selective for D2 over D1
136	11-A10	N7510	Nicardipine HCl	50	28.3	NA	reduced	Calcium	L-type Ca2+ channel antagonist; antihypertensive
137	13-E11	Q109	Quipazine, 6-nitro, maleate	200	29.2	NA	reduced	Serotonin	Potent and selective serotonin reuptake inhibitor
138	16-A3	T7947	Tomoxetine	200	29.4	NA	reduced	Adrenoceptor	Norepinephrine reuptake blocker
139	15-B9	PZ0136	CP-100263 dihydrochloride hydrate	200	29.7	NA	reduced	Tachykinin	CP-100263 is an NK-1 neurokinin receptor antagonist
140	07-H9	F132	Fluoxetine hydrochloride*	100	29.7	NA	reduced	Serotonin	Selective serotonin reuptake inhibitor
141	02-E8	A164	Alaproclate hydrochloride	100	30	NA	reduced	Antidepressant	Potent and selective serotonin reuptake inhibitor
142	15-G7	SML0824	Lubeluzole dihydrochloride	100	30.2	NA	reduced	Neurotransmission	Lubeluzole is an NMDA glutamate receptor antagonist.
143	05-D8	D2763	Dihydro ergotamine methanesulfonate	100	30.3	NA	reduced	Serotonin	Ergot alkaloid; vasoconstrictor; competitive serotonin receptor antagonist; partial agonist at alpha adrenoceptors and D2 dopamine receptors
144	14-C9	S3378	Spironolactone*	100	30.4	33.1	dimmer	Hormone	Competitive antagonist of the cytoplasmic aldosterone receptor; diuretic
145	16-D8	V4629	(±)-Verapamil hydrochloride*	100	31.6	NA	reduced	Calcium	L-type Ca2+ channel modulator; adrenoceptor antagonist; antiarryhthmic; cardiac depressant; coronary vasodilator
146	11-F11	N115	Naltrindole HCl	100	32.7	NA	reduced	Opioid	Highly selective, non-peptide delta opioid receptor antagonist that is active when administered peripherally
147	06-D3	D7909	Dicyclomine hydrochloride	100	33.63	NA	reduced	Neurotransmission	Competitive mucarinic acetylcholine receptor antagonist
148	13-H2	P7340	PDMP HCl	100	33.7	NA	reduced	Lipid	Glucosylceramide synthase inhibitor; blocks formation of glucosylceramide from ceramide
149	05-E10	D5294	Dilazep Dihydrochloride	100	34.1	NA	reduced	Adenosine	Adeosine uptake inhibitor
150	14-B7	SML0752	(+)-CP-99994 dihydrochloride	200	34.2	NA	reduced	Tachykinin	(+)-CP-99994 is a selective neurokinin (NK)-1 tachykinin antagonist.
151	03-A6	B9308	BP 897	100	34.3	NA	reduced	Dopamine	Partially selective D3 dopamine receptor agonist
152	16-B9	A2731	AMG 9810	50	34.8	NA	reduced	Ion channel	Potent, non-vanilloid, antagonist of the TRPV1 receptor.
153	03-F8	B5311	Biperiden hydrochloride	100	34.8	NA	reduced	Neurotransmission	Non-selective muscarinic acetylcholine receptor antagonist; antiparikinsonian
154	16-E8	SML0776	Galloflavin potassium	50	36	NA	reduced	Cell Stress	Galloflavin is an inhibitor of lactate dehydrogenase (LDH).
155	15-A6	T1516	Trihexyphenidyl hydrochloride	200	37.3	NA	reduced	Neurotransmission	Muscarinic acetylcholine receptor antagonist; centrally acting anticholinergic
156	05-B10	D4526	Doxepin hydrochloride*	100	38.5	NA	reduced	Antidepressant	Antidepressant; antipuritic
157	14-B10	S7389	SB 269970 HCl	200	38.5	NA	reduced	Serotonin	Selective 5-HT7 serotonin receptor antagonist
158		2778-5 (Cambridge Biosciences)	Faviparivir (T705)	500	39.3	67.3	dimmer	Antiviral	Sselective inhibition of viral RNA-dependent RNA polymerase
159	03-G7	B138	BTCP hydrochloride	100	41.4	NA	reduced	Dopamine	Selective blocker of dopamine reuptake
160	13-B4	P8293	Protoporphyrin IX	200	42	NA	reduced	Guanylyl cyclase	Activates soluble guanylyl cyclase
161	06-H5	D9815	Doxazosin mesylate*	100	42.9	NA	reduced	Adrenoceptor	alpha1 adrenoceptor blocker
162	01-C3	861804	TMB-8 hydrchloride	100	43.9	NA	reduced	Calcium	Intracellular Ca2+ antagonist, inhibits calmodulin-sensitive Ca2+-ATPase activity; protein kinase C inhibitor
163	13-D9	P203	Phenamil methanesulfonate	200	44	NA	reduced	Ion channel	Irreversible inhibitor of amiloride-sensitive Na+ channels; derivative of amiloride
164	16-H9	PZ0121	CP-135807	200	44.3	NA	reduced	Serotonin	CP-135807 is a selective 5-HT1D agonist
165	07-B6	F2802	Fluvoxamine maleate*	100	44.9	NA	reduced	Serotonin	Selective serotonin reuptake inhibitor
166	13-G8	A1980	A3 hydrochloride	200	47	NA	reduced	Kinase	Non-selective casein kinase (CK) inhibitor
167	05-B8	D2531	Dextromethorphan hydrobromide monohydrate	100	47.2	NA	reduced	Neurotransmission	Allosteric antagonist at NMDA-controlled ion channels
168	04-H4	C4662	Carbetapentane citrate	100	48	NA	reduced	Opioid	Opioid receptor ligand with high affinity toward sigma 1 sites; antitussive
169	12-E4	O2881	Oxybutynin Chloride	100	48.5	NA	reduced	Neurotransmission	Muscarinic acetylcholine receptor antagonist
170	10-B10	M6383	2-methoxy estradiol	200	48.8	NA	reduced	Estrogen	Inhibitor of angiogenesis and endothelial cell proliferation
171	16-E4	T103	Trifluperidol hydrochloride	200	48.9	NA	reduced	Dopamine	Dopamine receptor antagonist; antipsychotic
172	10-A2	T5576	TMPH HCl	200	50	NA	reduced	Neurotransmission	Potent inhibitor of neuronal nicotinic receptors. Subtype specific (alpha3/4 and beta 2/4 combinations).
173	06-C8	D122	Doperidone	200	52.3	NA	reduced	Dopamine	Peripherall dopamine receptor antagonist that does not cross the blood-brain barrier; anti-emetic
174	14-C10	S7395	Spiperone	100	52.4	NA	reduced	Dopamine	Selective D2 dopamine receptor antagonist
175	10-F9	M5644	(±)-Methoxyverapamil HCl	200	52.5	NA	reduced	Calcium	L-type Ca2+ channel antagonist
176	16-G7	U111	(-)-trans-(1S,2S)-U-50488 hydrochloride	200	52.9	NA	reduced	Opioid	Selective kappa opioid receptor agonist.
177	13-E9	PZ0210	PF-04885614	200	53	NA	reduced	Ion channel	PF-04885614 is a potent and selective Nav1.8 inhibitor.
178	14-B8	S2812	SNC80	200	53.2	NA	reduced	Opioid	delta Opioid receptor
179	04-H3	C4238	CNS-1102	100	53.3	NA	reduced	Neurotransmission	Noncompetitive NMDA glutamate receptor antagonist
180	16-E2	P0115	PAC-1	100	53.8	NA	reduced	Apoptosis	Caspase 3 activator; apoptosis inducer
181	16-G10	X6000	Xylometazoline hydrochloride	200	54.2	NA	reduced	Adrenoceptor	alpha-Adrenoceptor agonist; imidazoline binding site ligand
182	12-A11	P5514	Pyrilamine maleate*	200	56.8	NA	reduced	Histamine	H1 Histamine receptor antagonist
183	10-C3	L135	L-741,626	100	57.1	NA	reduced	Dopamine	Selective D2 dopamine receptor antagonist
184	12-C2	N151	Nisoxetine HCl	200	57.4	NA	reduced	Adrenoceptor	Potent and selective norepinephrine reuptake blocker
185	10-C5	M2525	Mianserin HCl*	200	58.9	NA	reduced	Serotonin	Serotonin receptor antagonist
186	01-H7	A4393	Apomorphine HCl hemihydrate*	100	60.4	NA	reduced	Dopamine	Non-selective dopamine receptor agonist
187	03-G6	B016	Benoxathian hydrochloride	100	61.7	NA	reduced	Adrenoceptor	Selective alpha1 adrenoceptor antagonist
188	09-F6	I160	3-(1H-Imidazol-4-yl)propyldi(p-fluorophenyl)methyl ether Cl	200	64.2	NA	reduced	Histamine	H3 Histamine receptor antagonist
189	16-E9	W1628	Wortmannin from Penicillium funiculosum	500	64.7	NA	reduced	Phosphorylation	Potent and specific phosphatidylinositol 3-kinase (P13-K) inhibitor
190	12-G2	N158	Naftopidil dihydrochloride	100	65.5	NA	reduced	Adrenoceptor	alpha1 Adrenoceptor antagonist; antihypertensive
191	14-B5	R115	Reactive Blue 2	200	65.8	NA	reduced	P2 receptor	P2Y receptor antagonist; most potent antagonist for ATP-activated channels
192	09-C2	I2892	Ifenprodil tartrate	200	66.8	NA	reduced	Neurotransmission	Blocks the polyamine binding site associated with the NMDA glutamate receptor; neuroprotective
193	01-G6	A3145	Apigenin	200	67.4	NA	reduced	Cell Cycle	Arrests cell cycle at G2/M phase
194	10-B7	U106	(-)-cis-(1S,2R)-U-50488 tartate	200	70.4	NA	reduced	Neurotransmission	Potent sigma receptor ligand.
195	08-C4	H1512	Haloperidol*	200	70.8	NA	reduced	Dopamine	Dopamine receptor antagonist; antipsychotic
196	08-B3	G133	GR-89696 fumarate	200	71	NA	reduced	Opioid	kappa Opioid receptor agonist
197	16-F11	C1119	Caroverine hydrochloride	200	71.3	NA	reduced	Neurotransmission	Nonselective NMDA and AMPA glutamate receptor antagonist.
198	09-G7	K2628	Ketotifen tumarate	200	72.2	NA	reduced	Histamine	H1 Histamine receptor antagonist
199	06-H3	D8040	(±)trans-U-50488 methanesulfonate	200	72.6	NA	reduced	Opioid	Selective kappa opioid receptor agonist
200	15-B3	S009	PAPP	200	75.5	NA	reduced	Serotonin	Selective 5-HT1A serotonin receptor agonist
201	06-H11	E3132	E64	100	77.17	NA	reduced	Biochemistry	Irreversible inhibitor of cysteine proteases
202	09-C7	K1003	Ketoconazole*	100	77.3	NA	reduced	antifungal	Potent inhibitor of cytochrome P450c17 enzyme; antifungal agent
203	16-C2	T7540	Tyrphostin 47	200	77.8	NA	reduced	Kinase	EGFR tyrosine kinase inhibitor
204	13-E10	Q0875	Quinidine sulfate*	200	81.3	NA	reduced	Ion channel	Na+ channel blocker and Class I antiarrythmic; alkaloid isolated from the bark of the Cinchona family of South American trees
205	08-H4	H2380	6-Hydroxy-DL-DOPA	200	81.4	NA	reduced	Adrenoceptor	Precursor of the catecholaminergic neurotoxin, 6-hydroxydopamine; converted to 6-hydroxydopamine by L-aromatic amino acid decarboxylase
206	03-D4	B5683	Betaxolol hydrochloride	100	81.8	NA	reduced	Adrenoceptor	Selective beta1 adrenoceptor antagonist
207	15-G3	S2671	Suramin sodium salt	200	83	NA	reduced	P2 receptor	P2X and P2Y receptor antagonist; antiparasitic; anti-tumor agent
208	15-H7	T4143	Triamterene	200	85.2	132.31	dimmer	Ion channel	Na+ channel blocker; diuretic
209	12-H2	B2185	Bisoprolol hemifumarate	200	86.9	NA	reduced	Adrenoceptor	Cardioselective Beta1-adrenoceptor antagonist. Actual molecular weight is 383.48
210	03-F7	B135	R(+)-6-Bromo-APB hydrobromide	100	90.4	NA	reduced	Dopamine	D1 Dopamine receptor agonist
211	02-C6	A9899	Antozoline hydrochloride	100	93.6	NA	reduced	Histamine	Imidazoline agonist; H1 histamine receptor antagonist
212	09-F5	I120	Iofetamine HCl	200	96.6	NA	reduced	Neurotransmission	Reference standard; radio-iodinated iofetamine is used to image brain blood flow
213	12-F2	N156	Naltriben methanesulfonate	200	99.1	NA	reduced	Opioid	Highly selective delta2 opioid receptor antagonist
214	12-B7	P0884	(±)-Propranolol HCl*	200	99.8	NA	reduced	Adrenoceptor	beta Adrenoceptor antagonist; cardiac depressant (anti-arrhythmic)
215	05-C3	C108	2-Cycloocytyl-2-hydroxyethylamine hydrochloride	200	100	NA	reduced	Neurotransmission	Inhibitor of Phenylethanolamine N-methyltransferase (PNMT)
216	09-H11	L106	Loxapine succinate	200	100.5	NA	reduced	Dopamine	Dibenzoxazepine antipsychotic agent
217			Ned19	267	101	NA	reduced	Calcium	Nicotinic acid adenine dinucleotide phosphate (NAADP) antagonist. Inhibits NAADP-mediated Ca2+ release
218	09-E4	C1618	Cibenzoline succinate*	200	106.8	NA	reduced	Ion channel	Blocks ATP-sensitive K channels in heart and pancreatic cells; class IA antiarrhythmic drug
219	04-E5	C5040	Clemizole hydrochloride	200	110	NA	reduced	Histamine	H1 Histamine receptor antagonist
220	14-E3	R7150	Ro 25-6981 HCl	200	111.3	NA	reduced	Neurotransmission	NR2B-selective, NMDA glutamate receptor antagonist
221	15-A8	T4182	Tyrphostin AG 1478	200	115.3	141	dimmer	EGFR	Selective inhibitor of epidermal growth factor receptor (EGFR) protein
222	14-E2	R3255	13-cis-retinoic acid	200	123	NA	reduced	Gene regulation	Anti-inflammatory and antitumor actions mediated through RAR-beta and RAR-alpha receptors
223	15-A11	T6764	Triprolidine hydrochloride	200	123.7	NA	reduced	Histamine	Potent H1 histamine receptor antagonist
224	16-B2	T7508	Tetracaine hydrochloride	200	123.8	NA	reduced	Ion channel	Local anesthetic
225	14-C4	R9644	Ribavirin	200	125.2	125.9	dimmer	Cell cycle	Antiviral agent; its metabolite, ribavirin 5'-phosphate, is an inhibitor of inosine monophosphate (IMP) dehydrogenase
226	15-C4	S168	(±)-SKF 38393, N-allyl-, hydrobromide	200	132.1	NA	reduced	Dopamine	D1 Dopamine receptor agonist
227	14-D2	R2751	Ruthenium red	200	141.1	NA	reduced	Calcium	Inhibits mitchondrial Ca2+ uniporter; capsaicin antagonist
228	04-E3	G5918	GR 113808	200	145.2	NA	reduced	Serotonin	5-HT4 serotonin receptor antagonist.
Reference
(1)	Johansen LM, Dewald LE, Shoemaker CJ, Hoffstrom BG, Lear-rooney CM, Stossel A, Nelson E, Delos SE, Simmons JA, Grenier JM, Pierce LT, Pajouhesh H, Lehár J, Hensley LE, Glass PJ, White JM, Olinger GG. 2015. A screen of approved drugs and molecular probes identifies therapeutics with anti – Ebola virus activity. Sci Transl Med 7:1–14.
(2)	Foo B, Williamson B, Young JC, Lukacs G, Shrier A. 2016. hERG quality control and the long QT syndrome. J Physiol 594:2469–2481.
(3)	Dennis a, Wang L, Wan X, Ficker E. 2007. hERG channel trafficking: novel targets in drug-induced long QT syndrome. Biochem Soc Trans 35:1060–1063.
(4)	Lounkine E, Keiser MJ, Whitebread S, Mikhailov D, Jenkins J, Lavan P, Weber E, Doak AK, Côté S, Shoichet BK, Urban L. 2012. Large Scale Prediction and Testing of Drug Activity on Side- Effect Targets. Nature 486:361–367.
(5)	Johansen LM, Brannan JM, Delos SE, Shoemaker CJ, Stossel A, Lear C, Hoffstrom BG, Dewald LE, Schornberg KL, Scully C, Lehár J, Hensley LE, White JM, Olinger GG. 2013. FDA-approved selective estrogen receptor modulators inhibit Ebola virus infection. Sci Transl Med 5(190):190ra79.
